# Supplementary material for: A Deep Learning Model for 3D Ground Reaction Force Estimation Using Shoes with Three Uniaxial Load Cells
Source: Sensors (Basel). 2023 Mar 24;23(7):3428. doi: 10.3390/s23073428 (PMC10099259; doi:10.3390/s23073428)
Supplement: Supplementary file 1 [file sensors-23-03428-s001.zip]

Archive with 1 entries (1 files):
- sensors-2197997-supplementary.pdf
